# Supplementary material for: Simplifying Prediction of Intended Grasp Type: Accelerometry Performs Comparably to Combined EMG-Accelerometry in Individuals With and Without Amputation
Source: Sensors (Basel). 2025 Nov 15;25(22):6984. doi: 10.3390/s25226984 (PMC12656353; doi:10.3390/s25226984)
Supplement: Supplementary file 1 [file sensors-25-06984-s001.zip]

Archive with 1 entries (1 files):
- sensors-3937757-supplementary.pdf
